# Supplementary material for: Etiologies of Multidrug-Resistant Epilepsy in Latin America: A Comprehensive Review of Structural, Genetic, Metabolic, Inflammatory, and Infectious Origins: A Systematic Review
Source: Biomolecules. 2025 Apr 12;15(4):576. doi: 10.3390/biom15040576 (PMC12025188; doi:10.3390/biom15040576)
Supplement: Supplementary file 1 [file biomolecules-15-00576-s001.zip]

Archive with 1 entries (1 files):
- biomolecules-3571630-supplementary.pdf
